# Supplementary material for: Tailoring Ge Nanocrystals via Ag-Catalyzed Chemical Vapor Deposition to Enhance the Performance of Non-Volatile Memory
Source: Nanomaterials (Basel). 2026 Jan 22;16(2):146. doi: 10.3390/nano16020146 (PMC12844894; doi:10.3390/nano16020146)
Supplement: Supplementary file 1 [file nanomaterials-16-00146-s001.zip]

Archive with 1 entries (1 files):
- nanomaterials-4055871-supplementary.pdf
